# Supplementary material for: β-sitosterol alleviates dextran sulfate sodium-induced experimental colitis via inhibition of NLRP3/Caspase-1/GSDMD-mediated pyroptosis
Source: Front Pharmacol. 2023 Oct 26;14:1218477. doi: 10.3389/fphar.2023.1218477 (PMC10637366; doi:10.3389/fphar.2023.1218477)
Supplement: Supplementary file 1 [file DataSheet3.ZIP]

Archive with 15 entries (14 files):
- original data of figure 6/
- original data of figure 6/1. WB image of tight junctions.pdf
- original data of figure 6/2. analysis of wb images.xlsx
- original data of figure 6/Actin-1.tif
- original data of figure 6/Actin-2.tif
- original data of figure 6/Actin-3.tif
- original data of figure 6/Figure1 occludin.tif
- original data of figure 6/Figure2 ZO-1.tif
- original data of figure 6/occludin-1.tif
- original data of figure 6/occludin-2.tif
- original data of figure 6/occludin-3.tif
- original data of figure 6/TJ protein.sav
- original data of figure 6/ZO1-1.tif
- original data of figure 6/ZO1-2.tif
- original data of figure 6/ZO1-3.tif
