# Supplementary material for: β-sitosterol alleviates dextran sulfate sodium-induced experimental colitis via inhibition of NLRP3/Caspase-1/GSDMD-mediated pyroptosis
Source: Front Pharmacol. 2023 Oct 26;14:1218477. doi: 10.3389/fphar.2023.1218477 (PMC10637366; doi:10.3389/fphar.2023.1218477)
Supplement: Supplementary file 1 [file DataSheet3.ZIP › original data of figure 6/2. analysis of wb images.xlsx]

## Sheet: Sheet1
group	ZO-1	occludin	group
Control	0.684533	0.684533	1
Control	0.627707	0.124614	1
Control	0.71198	0.444181	1
DSS	0.124614	0.577298	2
DSS	0.0990027	0.689251	2
DSS	0.144041	0.627707	2
LD	0.444181	0.0990027	3
LD	0.39849	0.39849	3
LD	0.452047	0.52223	3
MD	0.577298	0.647525	4
MD	0.52223	0.71198	4
MD	0.593152	0.144041	4
HD	0.689251	0.452047	5
HD	0.647525	0.593152	5
HD	0.731832	0.731832	5
