# Supplementary material for: β-sitosterol alleviates dextran sulfate sodium-induced experimental colitis via inhibition of NLRP3/Caspase-1/GSDMD-mediated pyroptosis
Source: Front Pharmacol. 2023 Oct 26;14:1218477. doi: 10.3389/fphar.2023.1218477 (PMC10637366; doi:10.3389/fphar.2023.1218477)
Supplement: Supplementary file 2 [file DataSheet4.ZIP]

Archive with 13 entries (12 files):
- original data of figure 2-1/
- original data of figure 2-1/1. body weight and DAI.xlsx
- original data of figure 2-1/2. colon tissue length.xlsx
- original data of figure 2-1/3. HE score.xlsx
- original data of figure 2-1/4. colon length and weight ratio.xlsx
- original data of figure 2-1/Body weight+DAI.sav
- original data of figure 2-1/colon_length.sav
- original data of figure 2-1/Figure 1 CON of colon tissue.tif
- original data of figure 2-1/Figure 2 DSS of colon tissue.tif
- original data of figure 2-1/Figure 3 LD of colon tissue.tif
- original data of figure 2-1/Figure 4 MD of colon tissue.tif
- original data of figure 2-1/Figure 5 HD of colon tissue.tif
- original data of figure 2-1/HE score.sav
