# Supplementary material for: β-sitosterol alleviates dextran sulfate sodium-induced experimental colitis via inhibition of NLRP3/Caspase-1/GSDMD-mediated pyroptosis
Source: Front Pharmacol. 2023 Oct 26;14:1218477. doi: 10.3389/fphar.2023.1218477 (PMC10637366; doi:10.3389/fphar.2023.1218477)
Supplement: Supplementary file 2 [file DataSheet4.ZIP › original data of figure 2-1/1. body weight and DAI.xlsx]

## Sheet: body weight
	modeling				treating
weight	Day0	3	5	7	10	12	15	18	21			day0	3	5	7	10	12	15	18	21
K1	220	235.8	245.7	260.7	296.6	339.5	354.3	366.5	379.5		K1
2	218	242	251.6	278.2	306.7	340.5	355.5	367	375.2		2
3	202.4	242.4	260	273.4	303.6	347.4	357.8	363.8	362.8		3
4	223.9	241	255	269	305.6	347.8	357.1	361.9	375.2		4
5	223.5	241.9	261.8	274.9	296.6	345.2	359	364	374.5		5
6	221	245.9	274.5	284.6	305.6	340.3	366.2	370	376.2		6
7	217.5	241.2	258.5	275.4	299.7	344.5	356.8	377.3	382.2		7
8	221.9	241	273	279	300.8	342.8	358.3	379.1	383.2		8
9	210.5	255	275.6	280.5	316.3	347	353	375.2	377.2		9
10	214.6	240.8	276.7	284.9	317.4	349.3	359.5	369	380.5		10
DSS	216	226.9	230	230.5	242.5	251.2	268.5	277.6	280.8		M1
2	218.9	235.6	245.6	247.6	248.5	255.6	261.2	276.5	279.6		2
3	207.6	215.4	222	230.7	239.5	254.3	268.9	272.8	281.6		3
4	213	216.3	225	238.9	245.3	258.2	259.5	277.1	280.5		4
5	207.2	218.6	220.2	237	248.6	251.7	252.1	270.4	280.4		5
6	206.9	219.1	229	233.5	245.8	252.5	257.8	272.6	278.2		6
7	218.3	229.5	230.9	245.5	247.9	258.9	260.3	266.3	275.3		7
8	212	234.6	231.2	230.6	245.4	256.4	257.6	269	274.7		8			1	1
9	213	223.5	238.2	231.3	244.7	249	258.8	273.2	276.8		9				1
10	216.2	230.8	235.8	238	238.8	249.5	257.4	260.5	270.8		10
L1	218.9	214.9	209.5	231.9	243	262.9	279	296.3	317.4		L1		1
2	209.2	220	243.4	241.7	257.8	269.3	284.8	300.4	316.3		2
3	209.5	228.6	228.3	245.3	248.7	263	279.8	294.5	325.9		3			1	1
4	218.3	219.5	223.1	228.9	249.2	259.8	281	296.5	312.2		4
5	202.3	213.4	227.1	234.8	253.1	266.4	278.8	289.5	319.4		5
6	219	218.3	239.5	233.5	244.7	266.2	284.1	294.9	317.8		6				1
7	213.7	227.1	241.5	243.2	251.3	265.5	283	299.3	316.5		7
8	214.8	219.5	234.4	235.7	249.5	265.9	282.3	290.9	318.5		8
9	216.7	221.5	222.5	231.5	251.2	257.4	276	291.8	310.5		9
10	217.8	222.5	224.7	247.4	253.3	264.8	277.5	304.2	311.6		10
M1	214.7	225.2	234.3	236.6	250.3	267.2	303.7	327.8	346.6		中1
2	210.5	214.7	237.5	247.3	256.5	268.7	300.5	325.2	345.5		2
3	218.6	236.6	231.5	234.7	255.3	267.7	298.2	330.3	348.1		3			1
4	211.2	227.3	229.2	230.5	249.2	267.3	295.4	344.5	352.5		4
5	217.7	220.5	222.3	233.5	254.3	263.3	299.3	325.8	339.4		5
6	219.7	217.5	231.7	247.4	254.5	270.5	306.3	317	347.8		6		1
7	202.3	217.4	231.3	233.8	258.4	275	317.2	319.3	346.3		7
8	210.7	214.5	232.5	235.4	253.5	274.6	300	322.5	344.5		8
9	211.2	223.6	233.5	233.7	259.2	274.8	306.8	316.6	348.8		9
10	200.7	216.7	227.8	243.6	260	274.4	304.4	319.6	347.1		10
H1	211.2	225.4	238.9	243.2	259.6	279.6	326.3	349.5	357.6		H1
2	209.6	214.5	239.5	237.7	255.4	277.7	315.6	346.6	360.4		2				1
3	203.5	213.7	231.5	238.5	255.6	278.2	317.4	335.7	353		3
4	200.7	214.8	222	233.2	254.2	276.8	319.8	345.5	361.5		4
5	203.3	227	223.5	233.7	258.4	290.3	313.6	345.2	367.6		5			1
6	208.5	218.2	237.6	244.1	261	283.4	317.4	347	366.4		6
7	205.6	225	237.3	241.5	256.3	297.2	312.2	346.6	364		7
8	204	214.3	218.5	230.3	253	283.5	314.6	342.7	361.1		8
9	216	220.3	227.5	246.4	256.5	290.4	318.5	339.3	356.2		9
10	205.4	216	222.5	238.5	254.5	306.3	324	350	362.5		10

## Sheet: diarrhea
	modeling				treating
diarrhea	Day0	3	5	7	10	12	15	18	21			weight+diarrhea
K1												day0	3	5	7	10	12	15	18	21
2											K1
3						1					2
4		1				1		1			3						1
5											4		1				1		1
6				1							5
7						1					6				1
8									1		7						1
9											8									1
10											9
DSS	0	1	2	3	3	3	3	3	2		10
2	0	1	2	3	3	2	3	2	2		M1	0	1	2	3	3	3	3	3	2
3	0	1	2	3	3	2	3	2	2		2	0	1	2	3	3	2	3	2	2
4	0	1	2	3	3	2	3	2	2		3	0	1	2	3	3	2	3	2	2
5	0	1	2	3	3	3	3	2	2		4	0	1	2	3	3	2	3	2	2
6	0	2	3	3	3	2	3	2	2		5	0	1	2	3	3	3	3	2	2
7	0	1	2	3	3	2	3	2	3		6	0	2	3	3	3	2	3	2	2
8	0	2	3	4	3	2	2	3	3		7	0	1	2	3	3	2	3	2	3
9	0	2	3	4	4	3	3	3	3		8	0	2	4	5	3	2	2	3	3
10	0	1	2	3	3	2	2	2	3		9	0	2	3	5	4	3	3	3	3
L1	0	2	2	3	3	2	2	2	1		10	0	1	2	3	3	2	2	2	3
2	0	1	2	3	3	2	1	1	1		L1	0	3	2	3	3	2	2	2	1
3	0	2	3	3	3	2	2	2	1		2	0	1	2	3	3	2	1	1	1
4	0	1	2	3	3	2	2	2	1		3	0	2	4	4	3	2	2	2	1
5	0	1	2	3	2	2	1	1	1		4	0	1	2	3	3	2	2	2	1
6	0	1	2	3	2	2	1	1	1		5	0	1	2	3	2	2	1	1	1
7	0	1	2	2	2	2	1	1	1		6	0	1	2	4	2	2	1	1	1
8	0	2	3	4	2	2	1	1	1		7	0	1	2	2	2	2	1	1	1
9	0	2	2	3	2	2	2	2	2		8	0	2	3	4	2	2	1	1	1
10	0	1	2	3	2	2	1	1	1		9	0	2	2	3	2	2	2	2	2
M1	0	1	2	3	2	2	1	1	1		10	0	1	2	3	2	2	1	1	1
2	0	1	2	3	2	2	1	1	1		中1	0	1	2	3	2	2	1	1	1
3	0	1	2	3	2	2	1	1	1		2	0	1	2	3	2	2	1	1	1
4	0	1	2	3	3	2	2	2	2		3	0	1	3	3	2	2	1	1	1
5	0	1	2	3	2	2	1	1	1		4	0	1	2	3	3	2	2	2	2
6	0	2	3	3	2	2	1	1	1		5	0	1	2	3	2	2	1	1	1
7	0	1	2	3	2	2	1	1	1		6	0	3	3	3	2	2	1	1	1
8	0	1	2	4	3	3	2	2	1		7	0	1	2	3	2	2	1	1	1
9	0	1	2	3	2	2	1	1	1		8	0	1	2	4	3	3	2	2	1
10	0	2	2	3	3	2	1	2	1		9	0	1	2	3	2	2	1	1	1
H1	0	1	2	3	2	1	1	1	1		10	0	2	2	3	3	2	1	2	1
2	0	2	2	3	2	1	1	1	1		H1	0	1	2	3	2	1	1	1	1
3	0	1	2	3	2	1	1	1	1		2	0	2	2	4	2	1	1	1	1
4	0	1	3	3	2	2	1	1	1		3	0	1	2	3	2	1	1	1	1
5	0	2	2	3	2	1	1	1	1		4	0	1	3	3	2	2	1	1	1
6	0	1	3	3	2	1	1	1	1		5	0	2	3	3	2	1	1	1	1
7	0	2	3	3	2	1	1	1	1		6	0	1	3	3	2	1	1	1	1
8	0	1	2	2	2	1	1	1	1		7	0	2	3	3	2	1	1	1	1
9	0	1	2	2	2	1	1	1	1		8	0	1	2	2	2	1	1	1	1
10	0	1	2	3	3	2	1	1	0		9	0	1	2	2	2	1	1	1	1
											10	0	1	2	3	3	2	1	1	0

## Sheet: blood
blood	modeling				treating							weight+diarrhea+blood
	Day0	3	5	7	10	12	15	18	21			day0	3	5	7	10	12	15	18	21
K1					1						K1	0	0	0	0	1	0	0	0	0
2											2	0	0	0	0	0	0	0	0	0
3											3	0	0	0	0	0	1	0	0	0
4									1		4	0	1	0	0	0	1	0	1	1
5											5	0	0	0	0	0	0	0	0	0
6		1									6	0	1	0	1	0	0	0	0	0
7						1					7	0	0	0	0	0	2	0	0	0
8											8	0	0	0	0	0	0	0	0	1
9				1							9	0	0	0	1	0	0	0	0	0
10											10	0	0	0	0	0	0	0	0	0
DSS	0	1	2	2	2	2	2	2	2		M1	0	2	4	5	5	5	5	5	4
2	0	2	2	2	1	2	2	2	2		2	0	3	4	5	4	4	5	4	4
3	0	2	1	3	3	2	2	2	2		3	0	3	3	6	6	4	5	4	4
4	0	2	2	3	2	2	2	2	2		4	0	3	4	6	5	4	5	4	4
5	0	1	1	2	1	2	2	2	2		5	0	2	3	5	4	5	5	4	4
6	0	2	2	3	2	2	2	2	2		6	0	4	5	6	5	4	5	4	4
7	0	1	2	2	2	2	2	2	2		7	0	2	4	5	5	4	5	4	5
8	0	2	2	3	3	3	2	2	2		8	0	4	6	8	6	5	4	5	5
9	0	2	2	3	3	3	3	3	3		9	0	4	5	8	7	6	6	6	6
10	0	1	2	2	2	2	2	2	2		10	0	2	4	5	5	4	4	4	5
L1	0	1	2	3	2	2	2	1	1		L1	0	4	4	6	5	4	4	3	2
2	0	2	2	2	2	2	2	2	1		2	0	3	4	5	5	4	3	3	2
3	0	2	3	3	2	2	2	2	1		3	0	4	7	7	5	4	4	4	2
4	0	1	2	2	2	2	2	2	1		4	0	2	4	5	5	4	4	4	2
5	0	2	2	2	2	2	2	2	1		5	0	3	4	5	4	4	3	3	2
6	0	2	3	3	2	2	1	1	1		6	0	3	5	7	4	4	2	2	2
7	0	2	2	2	2	2	2	2	1		7	0	3	4	4	4	4	3	3	2
8	0	1	2	2	2	2	1	1	1		8	0	3	5	6	4	4	2	2	2
9	0	2	2	2	2	2	2	2	1		9	0	4	4	5	4	4	4	4	3
10	0	1	2	3	2	2	1	1	1		10	0	2	4	6	4	4	2	2	2
M1	0	1	2	2	2	2	1	1	1		M1	0	2	4	5	4	4	2	2	2
2	0	1	2	2	2	2	1	1	1		2	0	2	4	5	4	4	2	2	2
3	0	2	2	3	3	2	2	2	2		3	0	3	5	6	5	4	3	3	3
4	0	2	2	2	2	1	1	1	1		4	0	3	4	5	5	6	3	3	3
5	0	1	2	2	2	2	1	1	1		5	0	2	4	5	4	4	2	2	2
6	0	2	2	3	3	2	2	2	2		6	0	5	5	6	5	4	3	3	3
7	0	1	2	3	2	2	2	2	2		7	0	2	4	6	4	4	3	3	3
8	0	2	2	2	2	2	2	1	1		8	0	3	4	6	5	5	4	3	2
9	0	1	2	2	2	2	2	1	1		9	0	2	4	5	4	4	3	2	2
10	0	2	2	3	3	2	2	2	2		10	0	4	4	6	6	4	3	4	3
H1	0	1	1	2	2	2	1	1	1		H1	0	2	3	5	4	3	2	2	2
2	0	2	2	3	3	2	2	1	1		2	0	4	4	7	5	3	3	2	2
3	0	2	2	2	2	2	2	2	2		3	0	3	4	5	4	3	3	3	3
4	0	1	2	3	2	2	1	1	1		4	0	2	5	6	4	4	2	2	2
5	0	2	2	3	3	2	2	2	2		5	0	4	5	6	5	3	3	3	3
6	0	1	2	2	2	2	2	1	1		6	0	2	5	5	4	3	3	2	2
7	0	2	2	2	2	2	2	2	2		7	0	4	5	5	4	3	3	3	3
8	0	1	2	2	2	1	1	1	1		8	0	2	4	4	4	2	2	2	2
9	0	2	2	3	3	2	2	1	1		9	0	3	4	5	5	3	3	2	2
10	0	1	2	3	2	2	2	1	1		10	0	2	4	6	5	4	3	2	1

## Sheet: DAI
DAI	Modeling				Treating						DAI/3	modeling				treating
	DAIDay0	3	5	7	10	12	15	18	21			DAIDay0	3	5	7	10	12	15	18	21
K1	0	0	0	0	1	0	0	0	0		K1	0	0	0	0	0.333333	0	0	0	0		1
2	0	0	0	0	0	0	0	0	0		2	0	0	0	0	0	0	0	0	0		1
3	0	0	0	0	0	1	0	0	0		3	0	0	0	0	0	0.333333	0	0	0		1
4	0	1	0	0	0	1	0	1	1		4	0	0.333333	0	0	0	0.333333	0	0.333333	0.333333		1
5	0	0	0	0	0	0	0	0	0		5	0	0	0	0	0	0	0	0	0		1
6	0	1	0	1	0	0	0	0	0		6	0	0.333333	0	0.333333	0	0	0	0	0		1
7	0	0	0	0	0	2	0	0	0		7	0	0	0	0	0	0.666667	0	0	0		1
8	0	0	0	0	0	0	0	0	1		8	0	0	0	0	0	0	0	0	0.333333		1
9	0	0	0	1	0	0	0	0	0		9	0	0	0	0.333333	0	0	0	0	0		1
10	0	0	0	0	0	0	0	0	0		10	0	0	0	0	0	0	0	0	0		1
DSS	0	2	4	5	5	5	5	5	4		DSS	0	0.666667	1.33333	1.66667	1.66667	1.66667	1.66667	1.66667	1.33333		2
2	0	3	4	5	4	4	5	4	4		2	0	1	1.33333	1.66667	1.33333	1.33333	1.66667	1.33333	1.33333		2
3	0	3	3	6	6	4	5	4	4		3	0	1	1	2	2	1.33333	1.66667	1.33333	1.33333		2
4	0	3	4	6	5	4	5	4	4		4	0	1	1.33333	2	1.66667	1.33333	1.66667	1.33333	1.33333		2
5	0	2	3	5	4	5	5	4	4		5	0	0.666667	1	1.66667	1.33333	1.66667	1.66667	1.33333	1.33333		2
6	0	4	5	6	5	4	5	4	4		6	0	1.33333	1.66667	2	1.66667	1.33333	1.66667	1.33333	1.33333		2
7	0	2	4	5	5	4	5	4	5		7	0	0.666667	1.33333	1.66667	1.66667	1.33333	1.66667	1.33333	1.66667		2
8	0	4	6	8	6	5	4	5	5		8	0	1.33333	2	2.66667	2	1.66667	1.33333	1.66667	1.66667		2
9	0	4	5	8	7	6	6	6	6		9	0	1.33333	1.66667	2.66667	2.33333	2	2	2	2		2
10	0	2	4	5	5	4	4	4	5		10	0	0.666667	1.33333	1.66667	1.66667	1.33333	1.33333	1.33333	1.66667		2
L1	0	4	4	6	5	4	4	3	2		L1	0	1.33333	1.33333	2	1.66667	1.33333	1.33333	1	0.666667		3
2	0	3	4	5	5	4	3	3	2		2	0	1	1.33333	1.66667	1.66667	1.33333	1	1	0.666667		3
3	0	4	7	7	5	4	4	4	2		3	0	1.33333	2.33333	2.33333	1.66667	1.33333	1.33333	1.33333	0.666667		3
4	0	2	4	5	5	4	4	4	2		4	0	0.666667	1.33333	1.66667	1.66667	1.33333	1.33333	1.33333	0.666667		3
5	0	3	4	5	4	4	3	3	2		5	0	1	1.33333	1.66667	1.33333	1.33333	1	1	0.666667		3
6	0	3	5	7	4	4	2	2	2		6	0	1	1.66667	2.33333	1.33333	1.33333	0.666667	0.666667	0.666667		3
7	0	3	4	4	4	4	3	3	2		7	0	1	1.33333	1.33333	1.33333	1.33333	1	1	0.666667		3
8	0	3	5	6	4	4	2	2	2		8	0	1	1.66667	2	1.33333	1.33333	0.666667	0.666667	0.666667		3
9	0	4	4	5	4	4	4	4	3		9	0	1.33333	1.33333	1.66667	1.33333	1.33333	1.33333	1.33333	1		3
10	0	2	4	6	4	4	2	2	2		10	0	0.666667	1.33333	2	1.33333	1.33333	0.666667	0.666667	0.666667		3
M1	0	2	4	5	4	4	2	2	2		M1	0	0.666667	1.33333	1.66667	1.33333	1.33333	0.666667	0.666667	0.666667		4
2	0	2	4	5	4	4	2	2	2		2	0	0.666667	1.33333	1.66667	1.33333	1.33333	0.666667	0.666667	0.666667		4
3	0	3	5	6	5	4	3	3	3		3	0	1	1.66667	2	1.66667	1.33333	1	1	1		4
4	0	3	4	5	5	6	3	3	3		4	0	1	1.33333	1.66667	1.66667	2	1	1	1		4
5	0	2	4	5	4	4	2	2	2		5	0	0.666667	1.33333	1.66667	1.33333	1.33333	0.666667	0.666667	0.666667		4
6	0	5	5	6	5	4	3	3	3		6	0	1.66667	1.66667	2	1.66667	1.33333	1	1	1		4
7	0	2	4	6	4	4	3	3	3		7	0	0.666667	1.33333	2	1.33333	1.33333	1	1	1		4
8	0	3	4	6	5	5	4	3	2		8	0	1	1.33333	2	1.66667	1.66667	1.33333	1	0.666667		4
9	0	2	4	5	4	4	3	2	2		9	0	0.666667	1.33333	1.66667	1.33333	1.33333	1	0.666667	0.666667		4
10	0	4	4	6	6	4	3	4	3		10	0	1.33333	1.33333	2	2	1.33333	1	1.33333	1		4
H1	0	2	3	5	4	3	2	2	2		H1	0	0.666667	1	1.66667	1.33333	1	0.666667	0.666667	0.666667		5
2	0	4	4	7	5	3	3	2	2		2	0	1.33333	1.33333	2.33333	1.66667	1	1	0.666667	0.666667		5
3	0	3	4	5	4	3	3	3	3		3	0	1	1.33333	1.66667	1.33333	1	1	1	1		5
4	0	2	5	6	4	4	2	2	2		4	0	0.666667	1.66667	2	1.33333	1.33333	0.666667	0.666667	0.666667		5
5	0	4	5	6	5	3	3	3	3		5	0	1.33333	1.66667	2	1.66667	1	1	1	1		5
6	0	2	5	5	4	3	3	2	2		6	0	0.666667	1.66667	1.66667	1.33333	1	1	0.666667	0.666667		5
7	0	4	5	5	4	3	3	3	3		7	0	1.33333	1.66667	1.66667	1.33333	1	1	1	1		5
8	0	2	4	4	4	2	2	2	2		8	0	0.666667	1.33333	1.33333	1.33333	0.666667	0.666667	0.666667	0.666667		5
9	0	3	4	5	5	3	3	2	2		9	0	1	1.33333	1.66667	1.66667	1	1	0.666667	0.666667		5
10	0	2	4	6	5	4	3	2	1		10	0	0.666667	1.33333	2	1.66667	1.33333	1	0.666667	0.333333		5
