# Supplementary material for: β-sitosterol alleviates dextran sulfate sodium-induced experimental colitis via inhibition of NLRP3/Caspase-1/GSDMD-mediated pyroptosis
Source: Front Pharmacol. 2023 Oct 26;14:1218477. doi: 10.3389/fphar.2023.1218477 (PMC10637366; doi:10.3389/fphar.2023.1218477)
Supplement: Supplementary file 2 [file DataSheet4.ZIP › original data of figure 2-1/2. colon tissue length.xlsx]

## Sheet: colon length
	K	Model	L	M	H	N=11
	20	17	19.2	20.7	20.3		1	20
	18.9	18.3	21.6	21	20.4		1	18.9
	20.5	17	20.2	22.5	22		1	20.5
	17.2	18.6	20.5	22	20		1	17.2
	18.2	18.6	20.1	21.5	20.5		1	18.2
	21.8	17	21.5	21.3	21.4		1	21.8
	20.7	18.2	19.6	20.6	20.7		1	20.7
	19.6	17.9	19.8	22	22.6		1	19.6
	20	18.7	20	19.3	21.6		1	20
	22	19	21	21.6	20.2		1	22
	19.6	16.5	20.5	19.5	21.8		1	19.6
							2	17
							2	18.3
							2	17
							2	18.6
							2	18.6
							2	17
							2	18.2
							2	17.9
							2	18.7
							2	19
							2	16.5
							3	19.2
							3	21.6
							3	20.2
							3	20.5
							3	20.1
							3	21.5
							3	19.6
							3	19.8
							3	20
							3	21
							3	20.5
							4	20.7
							4	21
							4	22.5
							4	22
							4	21.5
							4	21.3
							4	20.6
							4	22
							4	19.3
							4	21.6
							4	19.5
							5	20.3
							5	20.4
							5	22
							5	20
							5	20.5
							5	21.4
							5	20.7
							5	22.6
							5	21.6
							5	20.2
							5	21.8
