# Supplementary material for: β-sitosterol alleviates dextran sulfate sodium-induced experimental colitis via inhibition of NLRP3/Caspase-1/GSDMD-mediated pyroptosis
Source: Front Pharmacol. 2023 Oct 26;14:1218477. doi: 10.3389/fphar.2023.1218477 (PMC10637366; doi:10.3389/fphar.2023.1218477)
Supplement: Supplementary file 2 [file DataSheet4.ZIP › original data of figure 2-1/3. HE score.xlsx]

## Sheet: HE score
group	Inflammation	Mucosal damage	Regeneration	Crypt damage	Range of lesions(%)	score
Con1	1	1	0	0	0	2	1
Con2	1	1	0	0	0	2	1
Con3	1	0	0	0	0	1	1
Con4	0	0	0	0	0	0	1
Con5	1	0	0	0	0	1	1
Con6	1	0	0	1	1	3	1
DSS1	2	3	0	1	1	7	2
DSS2	3	2	0	1	2	8	2
DSS3	3	2	0	1	2	8	2
DSS4	2	2	0	1	2	7	2
DSS5	2	3	0	1	2	8	2
DSS6	3	2	0	1	2	8	2
L1	2	2	0	1	1	6	3
L2	2	2	0	1	1	6	3
L3	2	1	0	1	1	5	3
L4	2	2	0	1	1	6	3
L5	2	1	0	1	1	5	3
L6	2	2	0	1	1	6	3
M1	2	1	0	1	1	5	4
M2	2	2	0	1	1	6	4
M3	1	1	0	1	1	4	4
M4	1	2	0	1	1	5	4
M5	1	1	0	1	1	4	4
M6	2	1	0	1	1	5	4
H1	1	1	0	1	1	4	5
H2	1	1	0	1	1	4	5
H3	1	1	0	1	1	4	5
H4	2	1	0	1	1	5	5
H5	1	1	0	1	1	4	5
H6	1	1	0	1	1	4	5
