# Supplementary material for: β-sitosterol alleviates dextran sulfate sodium-induced experimental colitis via inhibition of NLRP3/Caspase-1/GSDMD-mediated pyroptosis
Source: Front Pharmacol. 2023 Oct 26;14:1218477. doi: 10.3389/fphar.2023.1218477 (PMC10637366; doi:10.3389/fphar.2023.1218477)
Supplement: Supplementary file 2 [file DataSheet4.ZIP › original data of figure 2-1/4. colon length and weight ratio.xlsx]

## Sheet: length
	K	Model	L	M	H	N=11
	20	17	19.2	20.7	20.3		1	20
	18.9	18.3	21.6	21	20.4		1	18.9
	20.5	17	20.2	22.5	22		1	20.5
	17.2	18.6	20.5	22	20		1	17.2
	18.2	18.6	20.1	21.5	20.5		1	18.2
	21.8	17	21.5	21.3	21.4		1	21.8
	20.7	18.2	19.6	20.6	20.7		1	20.7
	19.6	17.9	19.8	22	22.6		1	19.6
	20	18.7	20	19.3	21.6		1	20
	22	19	21	21.6	20.2		1	22
	19.6	16.5	20.5	19.5	21.8		1	19.6
							2	17
							2	18.3
							2	17
							2	18.6
							2	18.6
							2	17
							2	18.2
							2	17.9
							2	18.7
							2	19
							2	16.5
							3	19.2
							3	21.6
							3	20.2
							3	20.5
							3	20.1
							3	21.5
							3	19.6
							3	19.8
							3	20
							3	21
							3	20.5
							4	20.7
							4	21
							4	22.5
							4	22
							4	21.5
							4	21.3
							4	20.6
							4	22
							4	19.3
							4	21.6
							4	19.5
							5	20.3
							5	20.4
							5	22
							5	20
							5	20.5
							5	21.4
							5	20.7
							5	22.6
							5	21.6
							5	20.2
							5	21.8

## Sheet: ratio
length	K	Model	L	M	H		weight	K	Model	L	M	H		ratio	K	Model	L	M	H
cm	20	17	19.2	20.7	20.3		g	3.81	3.44	3.68	3.95	3.81		mm/g	52.4934	49.4186	52.1739	52.4051	53.2808
	18.9	18.3	21.6	21	20.4			3.7	3.45	4.13	4.01	3.92			51.0811	53.0435	52.3002	52.3691	52.0408
	20.5	17	20.2	22.5	22			3.89	3.32	3.86	4.3	4.22			52.6992	51.2048	52.3316	52.3256	52.1327
	17.2	18.6	20.5	22	20			3.28	3.52	3.92	4.21	3.84			52.439	52.8409	52.2959	52.2565	52.0833
	18.2	18.6	20.1	21.5	20.5			3.51	3.67	3.83	4.12	3.94			51.8519	50.6812	52.4804	52.1845	52.0305
	21.8	17	21.5	21.3	21.4			4.12	3.43	4.12	4.08	4.11			52.9126	49.5627	52.1845	52.2059	52.0681
	20.7	18.2	19.6	20.6	20.7			3.92	3.56	3.87	3.95	3.97			52.8061	51.1236	50.646	52.1519	52.1411
	19.6	17.9	19.8	22	22.6			3.73	3.47	3.67	4.21	4.32			52.5469	51.585	53.951	52.2565	52.3148
	20	18.7	20	19.3	21.6			3.81	3.65	3.85	3.71	4.12			52.4934	51.2329	51.9481	52.0216	52.4272
	22	19	21	21.6	20.2			4.11	3.63	4	4.14	3.87			53.528	52.3416	52.5	52.1739	52.1964
	19.6	16.5	20.5	19.5	21.8			3.72	3.24	3.94	3.73	4.17			52.6882	50.9259	52.0305	52.2788	52.2782
		1	52.4934
		1	51.0811
		1	52.6992
		1	52.439
		1	51.8519
		1	52.9126
		1	52.8061
		1	52.5469
		1	52.4934
		1	53.528
		1	52.6882
		2	49.4186
		2	53.0435
		2	51.2048
		2	52.8409
		2	50.6812
		2	49.5627
		2	51.1236
		2	51.585
		2	51.2329
		2	52.3416			VAR00001 的成对比较
		2	50.9259			Sample 1-Sample 2		显著性
		3	52.1739			2.00-5.00		0.173
		3	52.3002			2.00-4.00		0.102
		3	52.3316			2.00-3.00		0.073
		3	52.2959			2.00-1.00		0.001
		3	52.4804			5.00-4.00		0.785
		3	52.1845			5.00-3.00		0.67
		3	50.646			5.00-1.00		0.042
		3	53.951			4.00-3.00		0.878
		3	51.9481			4.00-1.00		0.079
		3	52.5			3.00-1.00		0.109
		3	52.0305
		4	52.4051			与空白组比较
		4	52.3691
		4	52.3256
		4	52.2565
		4	52.1845
		4	52.2059
		4	52.1519
		4	52.2565
		4	52.0216
		4	52.1739
		4	52.2788
		5	53.2808
		5	52.0408
		5	52.1327
		5	52.0833
		5	52.0305
		5	52.0681
		5	52.1411
		5	52.3148
		5	52.4272
		5	52.1964
		5	52.2782
