# Supplementary material for: β-sitosterol alleviates dextran sulfate sodium-induced experimental colitis via inhibition of NLRP3/Caspase-1/GSDMD-mediated pyroptosis
Source: Front Pharmacol. 2023 Oct 26;14:1218477. doi: 10.3389/fphar.2023.1218477 (PMC10637366; doi:10.3389/fphar.2023.1218477)
Supplement: Supplementary file 3 [file DataSheet1.ZIP]

Archive with 29 entries (28 files):
- original data of figure 4/
- original data of figure 4/1. WB image of NF-κB.pdf
- original data of figure 4/2. analysis of wb image.xlsx
- original data of figure 4/3. analysis of ELISA.xlsx
- original data of figure 4/Actin-1.tif
- original data of figure 4/Actin-2.tif
- original data of figure 4/Actin-3.png.tif
- original data of figure 4/Actin-3.tif
- original data of figure 4/Figure1 rat TNF-α.tif
- original data of figure 4/Figure2 rat IL-1beta.tif
- original data of figure 4/Figure3 rat IL-18.tif
- original data of figure 4/Figure4 cell TNF-α.tif
- original data of figure 4/Figure5 cell IL-1β.tif
- original data of figure 4/Figure6 cell IL-18.tif
- original data of figure 4/Figure7 p-p65_p65_ratio.tif
- original data of figure 4/Figure8 p-IKBa_IKBa_ratio.tif
- original data of figure 4/IKBα-1.tif
- original data of figure 4/IKBα-2.tif
- original data of figure 4/IKBα-3.tif
- original data of figure 4/NF-KB.sav
- original data of figure 4/p-IKBα-1.tif
- original data of figure 4/p-IKBα-2.tif
- original data of figure 4/p-IKBα-3.tif
- original data of figure 4/p-p65-1.tif
- original data of figure 4/p-p65-2.tif
- original data of figure 4/p-p65-3.tif
- original data of figure 4/p65-1.tif
- original data of figure 4/p65-2.tif
- original data of figure 4/p65-3.tif
