# Supplementary material for: β-sitosterol alleviates dextran sulfate sodium-induced experimental colitis via inhibition of NLRP3/Caspase-1/GSDMD-mediated pyroptosis
Source: Front Pharmacol. 2023 Oct 26;14:1218477. doi: 10.3389/fphar.2023.1218477 (PMC10637366; doi:10.3389/fphar.2023.1218477)
Supplement: Supplementary file 3 [file DataSheet1.ZIP › original data of figure 4/2. analysis of wb image.xlsx]

## Sheet: rats
group	group	p-IKBα/IKBα	p-p65/p65
CON	1	3.26982	0.259242
CON	1	2.42917	0.890286
CON	1	0.872461	1.23507
DSS	2	5.60606	1.03374
DSS	2	1.74183	0.681965
DSS	2	1.66592	0.773466
LD	3	4.75317	0.571427
LD	3	1.87858	0.360448
LD	3	0.856787	0.789049
MD	4	1.50097	0.390982
MD	4	0.683854	0.940206
MD	4	0.278487	0.0768731
HD	5	3.05244	0.625945
HD	5	1.64949	0.0846876
HD	5	0.721016	0.26214
