# Supplementary material for: β-sitosterol alleviates dextran sulfate sodium-induced experimental colitis via inhibition of NLRP3/Caspase-1/GSDMD-mediated pyroptosis
Source: Front Pharmacol. 2023 Oct 26;14:1218477. doi: 10.3389/fphar.2023.1218477 (PMC10637366; doi:10.3389/fphar.2023.1218477)
Supplement: Supplementary file 3 [file DataSheet1.ZIP › original data of figure 4/3. analysis of ELISA.xlsx]

## Sheet: rat
Group	TNF-alpha	IL-1beta	IL-18
Control	8.94296	30.3167	13.1119
Control	6.53836	27.4514	13.2893
Control	6.12577	26.5649	14.0423
Control	5.8071	26.7695	13.6728
Control	7.73977	28.611	13.0764
Control	5.95705	31.3403	13.339
DSS	295.648	393.754	253.35
DSS	297.144	401.48	252.533
DSS	297.706	366.723	253.931
DSS	294.847	403.815	252.191
DSS	300.226	384.438	255.55
DSS	302.511	412.286	254.449
LD	150.546	272.495	174.148
LD	153.706	268.15	174.185
LD	148.96	270.286	173.417
LD	151.083	273.778	173.728
LD	150.658	270.144	174.267
LD	143.886	273.921	173.517
MD	63.371	145.873	81.1464
MD	63.5118	142.6	80.2466
MD	63.552	138.772	80.3649
MD	63.9946	143.783	88.048
MD	63.0494	144.619	88.3355
MD	65.5655	145.943	83.8846
HD	25.1502	43.1601	20.6581
HD	25.6685	42.8181	20.0838
HD	24.6131	64.4716	20.5863
HD	24.6514	42.4762	19.9403
HD	26.2063	53.6344	21.1682
HD	26.4177	53.3603	20.7802

## Sheet: cell
Group	TNF-alpha	IL-1beta	IL-18
Control	195.171	153.193	221.515
Control	170.627	183.692	202.695
Control	196.542	184.533	211.633
Control	225.138	183.341	216.738
Control	202.629	179.555	200.214
Control	204.624	193.872	215.154
Model	472.439	695.622	363.986
Model	505.98	634.823	376.082
Model	550.192	699.622	365.702
Model	508.262	738.774	392.37
Model	496.168	741.487	364.504
Model	473.334	770.092	376.559
L-dose	378.81	395.356	327.67
L-dose	349.437	467.664	300.739
L-dose	350.378	400.313	294.984
L-dose	409.827	425.529	309.503
L-dose	341.38	466.483	294.167
L-dose	402.586	403.815	301.855
H-dose	244.095	334.704	197.742
H-dose	259.507	256.127	221.722
H-dose	197.11	271.426	230.953
H-dose	243.293	242.784	193.957
H-dose	218.502	281.911	196.793
H-dose	212.353	293.145	211.187
