# Supplementary material for: β-sitosterol alleviates dextran sulfate sodium-induced experimental colitis via inhibition of NLRP3/Caspase-1/GSDMD-mediated pyroptosis
Source: Front Pharmacol. 2023 Oct 26;14:1218477. doi: 10.3389/fphar.2023.1218477 (PMC10637366; doi:10.3389/fphar.2023.1218477)
Supplement: Supplementary file 4 [file DataSheet6.ZIP]

Archive with 12 entries (11 files):
- original data of figure 2-2/
- original data of figure 2-2/Colon length.tif
- original data of figure 2-2/Figure1 CON of HE_20.0x.tif
- original data of figure 2-2/Figure10 study design.tif
- original data of figure 2-2/Figure2  DSS of HE_20.0x.tif
- original data of figure 2-2/Figure3 LD of HE_20.0x.tif
- original data of figure 2-2/Figure4 MD of HE_20.0x.tif
- original data of figure 2-2/Figure5 HD of HE_20.0x.tif
- original data of figure 2-2/Figure7 DAI.tif
- original data of figure 2-2/Figure8 HE score.tif
- original data of figure 2-2/Figure9 weight.tif
- original data of figure 2-2/ratio.tif
