# Supplementary material for: β-sitosterol alleviates dextran sulfate sodium-induced experimental colitis via inhibition of NLRP3/Caspase-1/GSDMD-mediated pyroptosis
Source: Front Pharmacol. 2023 Oct 26;14:1218477. doi: 10.3389/fphar.2023.1218477 (PMC10637366; doi:10.3389/fphar.2023.1218477)
Supplement: Supplementary file 5 [file DataSheet2.ZIP]

Archive with 65 entries (64 files):
- original data of figure 5/
- original data of figure 5/1. WB image of pyroptosis in rats.pdf
- original data of figure 5/2. WB image of pyroptosis in cells.pdf
- original data of figure 5/3. analysis of wb image.xlsx
- original data of figure 5/4. analysis of mRNA.xlsx
- original data of figure 5/Caspase-1 in Caco2-1.tif
- original data of figure 5/Caspase-1 in Caco2-2.tif
- original data of figure 5/Caspase-1 in Caco2-3.tif
- original data of figure 5/Caspase-1 in rats-1.tif
- original data of figure 5/Caspase-1 in rats-2.tif
- original data of figure 5/Caspase-1 in rats-3.tif
- original data of figure 5/Cleaved-Caspase-1 in Caco2-1.tif
- original data of figure 5/Cleaved-Caspase-1 in Caco2-2.tif
- original data of figure 5/Cleaved-Caspase-1 in Caco2-3.tif
- original data of figure 5/Cleaved-Caspase-1 in rats-1.tif
- original data of figure 5/Cleaved-Caspase-1 in rats-2.tif
- original data of figure 5/Cleaved-Caspase-1 in rats-3.tif
- original data of figure 5/Figure1 rat Caspase-1.tif
- original data of figure 5/Figure10 cell GSDMD-N.tif
- original data of figure 5/Figure11 pcr-rat Caspase-1.tif
- original data of figure 5/Figure12 pcr-rat NLRP3.tif
- original data of figure 5/Figure13 pcr-rat GSDMD.tif
- original data of figure 5/Figure14 pcr-rat IL-1beta.tif
- original data of figure 5/Figure15 pcr-rat IL-18.tif
- original data of figure 5/Figure2 rat Cleaved-Caspase-1.tif
- original data of figure 5/Figure3 rat NLRP3.tif
- original data of figure 5/Figure4 rat GSDMD.tif
- original data of figure 5/Figure5 rat GSDMD-N.tif
- original data of figure 5/Figure6 cell Caspase-1.tif
- original data of figure 5/Figure7 cell Cleaved-Caspase-1.tif
- original data of figure 5/Figure8 cell NLRP3.tif
- original data of figure 5/Figure9 cell GSDMD.tif
- original data of figure 5/GSDMD in Caco2-1.tif
- original data of figure 5/GSDMD in Caco2-2.tif
- original data of figure 5/GSDMD in Caco2-3.tif
- original data of figure 5/GSDMD in rats-1.tif
- original data of figure 5/GSDMD in rats-2.tif
- original data of figure 5/GSDMD in rats-3.tif
- original data of figure 5/GSDMD-N in Caco2-1.tif
- original data of figure 5/GSDMD-N in Caco2-2.tif
- original data of figure 5/GSDMD-N in Caco2-3.tif
- original data of figure 5/GSDMD-N in rats-1.tif
- original data of figure 5/GSDMD-N in rats-2.tif
- original data of figure 5/GSDMD-N in rats-3.tif
- original data of figure 5/NLRP3 in Caco2-1.tif
- original data of figure 5/NLRP3 in Caco2-2.tif
- original data of figure 5/NLRP3 in Caco2-3.tif
- original data of figure 5/NLRP3 in rats-1.tif
- original data of figure 5/NLRP3 in rats-2.tif
- original data of figure 5/NLRP3 in rats-3.tif
- original data of figure 5/pyroptosis mRNA in cells.sav
- original data of figure 5/pyroptosis mRNA in rats.sav
- original data of figure 5/pyroptosis protein in rats.sav
- original data of figure 5/β-Actin in Caco2-1.tif
- original data of figure 5/β-Actin in Caco2-2.tif
- original data of figure 5/β-Actin in Caco2-3.tif
- original data of figure 5/β-Actin in Caco2-4.tif
- original data of figure 5/β-Actin in Caco2-5.tif
- original data of figure 5/β-Actin in Caco2-6.tif
- original data of figure 5/β-Actin in rats-1.tif
- original data of figure 5/β-Actin in rats-2.tif
- original data of figure 5/β-Actin in rats-3.tif
- original data of figure 5/β-Actin in rats-4.tif
- original data of figure 5/β-Actin in rats-5.tif
- original data of figure 5/β-Actin in rats-6.tif
