# Supplementary material for: β-sitosterol alleviates dextran sulfate sodium-induced experimental colitis via inhibition of NLRP3/Caspase-1/GSDMD-mediated pyroptosis
Source: Front Pharmacol. 2023 Oct 26;14:1218477. doi: 10.3389/fphar.2023.1218477 (PMC10637366; doi:10.3389/fphar.2023.1218477)
Supplement: Supplementary file 5 [file DataSheet2.ZIP › original data of figure 5/3. analysis of wb image.xlsx]

## Sheet: rats
group	Caspase-1	cleaved-Caspase-1	NLRP3	GSDMD	GSDMD-N	group
CON	0.368315	0.433256	0.51176	0.121187	0.243754	1
CON	0.271198	0.0785822	0.326076	0.149172	0.301115	1
CON	0.285958	0.0705808	0.247201	0.250395	0.267483	1
DSS	0.692379	1.45813	1.03633	0.716829	0.925168	2
DSS	0.850103	1.38081	0.666138	0.57262	0.680537	2
DSS	0.548638	1.45073	1.07458	0.840724	0.679093	2
LD	0.597929	1.53668	0.888839	0.525104	0.888196	3
LD	0.760954	1.11581	0.570481	0.482339	0.669551	3
LD	0.475405	1.11202	0.668947	0.745954	0.561003	3
MD	0.527239	1.17121	0.752363	0.418527	0.714415	4
MD	0.550478	0.898128	0.489597	0.409543	0.651853	4
MD	0.415857	0.752382	0.617105	0.656123	0.358379	4
HD	0.428901	0.395262	0.616143	0.269995	0.310481	5
HD	0.386541	0.22593	0.41411	0.244	0.356665	5
HD	0.331429	0.154859	0.478873	0.454765	0.248599	5

## Sheet: cells
	Caspase-1	cleaved-Caspase-1	NLRP3	GSDMD	GSDMD-N	group
Control	0.418496	0.0833782	0.657137	0.431887	0.0841001	1
Control	0.539287	0.106575	0.617058	0.3094	0.143196	1
Control	0.16209	0.249859	0.516645	0.141711	0.0882453	1
Model	0.69935	1.06491	1.12065	1.07437	0.568486	2
Model	0.843741	1.08717	0.811264	0.776093	0.947563	2
Model	0.803947	0.940156	1.02533	0.853517	0.651726	2
L-dose	0.624011	0.803466	0.933808	0.6274	0.286587	3
L-dose	0.682508	0.832148	0.709153	0.561767	0.37555	3
L-dose	0.633837	0.481835	0.842738	0.773317	0.318213	3
H-dose	0.524053	0.134047	0.841003	0.508796	0.154785	4
H-dose	0.575042	0.178865	0.642107	0.37885	0.119767	4
H-dose	0.418526	0.25098	0.755116	0.649516	0.0678874	4
