# Supplementary material for: β-sitosterol alleviates dextran sulfate sodium-induced experimental colitis via inhibition of NLRP3/Caspase-1/GSDMD-mediated pyroptosis
Source: Front Pharmacol. 2023 Oct 26;14:1218477. doi: 10.3389/fphar.2023.1218477 (PMC10637366; doi:10.3389/fphar.2023.1218477)
Supplement: Supplementary file 5 [file DataSheet2.ZIP › original data of figure 5/4. analysis of mRNA.xlsx]

## Sheet: Sheet1
group	IL-1b	IL-18	casp1	GSDMD	NLRP3
1	1	1	1	1	1
1	1.03288	0.878633	0.730353	1.16473	0.933033
1	1.34102	0.858565	0.872564	1.27456	1.19472
2	7.85349	3.72352	5.41389	5.65685	3.76678
2	7.98154	4.15064	5.61778	5.26585	3.39482
2	7.3956	3.61334	5.36409	5.73582	3.74076
3	6.10504	2.96905	4.12197	3.99077	2.7384
3	5.92439	2.83497	4.18918	3.81937	2.66968
3	5.60481	2.9828	3.99077	3.70635	2.62079
4	4.14106	2.22942	3.04547	2.80241	2.20891
4	3.6978	2.23974	2.86791	2.51403	2.15348
4	4.01853	2.13366	2.9828	2.64512	2.00463
5	1.84463	1.4914	1.67404	1.83189	1.52274
5	1.68179	1.65099	1.55114	1.7411	1.59107
5	1.61328	1.4012	1.74513	1.81924	1.49485
		方差不齐
