# Supplementary material for: β-sitosterol alleviates dextran sulfate sodium-induced experimental colitis via inhibition of NLRP3/Caspase-1/GSDMD-mediated pyroptosis
Source: Front Pharmacol. 2023 Oct 26;14:1218477. doi: 10.3389/fphar.2023.1218477 (PMC10637366; doi:10.3389/fphar.2023.1218477)
Supplement: Supplementary file 6 [file DataSheet5.ZIP]

Archive with 7 entries (6 files):
- original data of figure 3/
- original data of figure 3/cell viability.sav
- original data of figure 3/cell viability.xlsx
- original data of figure 3/Figure1 SIT.tif
- original data of figure 3/Figure2 Transform X of IC50.tif
- original data of figure 3/Figure3 SIT+DSS.tif
- original data of figure 3/IC50.tif
