# Supplementary material for: β-sitosterol alleviates dextran sulfate sodium-induced experimental colitis via inhibition of NLRP3/Caspase-1/GSDMD-mediated pyroptosis
Source: Front Pharmacol. 2023 Oct 26;14:1218477. doi: 10.3389/fphar.2023.1218477 (PMC10637366; doi:10.3389/fphar.2023.1218477)
Supplement: Supplementary file 6 [file DataSheet5.ZIP › original data of figure 3/cell viability.xlsx]

## Sheet: SIT+Caco-2
					unit：ug/mL
					tine：24 h
		1	2	3	4	5	6	7	8	9
			Control	1	2	4	8	16	32	64		1	100
			0.8829	0.9095	0.8091	0.7892	0.7961	0.6689	0.5448	0.4391		1	100
			0.9608	0.9376	0.7901	0.8547	0.7835	0.6909	0.5436	0.42		1	100
			0.9329	0.8741	0.8439	0.86	0.7714	0.7098	0.5421	0.438		1	100
			0.9112	0.8756	0.9542	0.8016	0.7259	0.62	0.5433	0.445		1	100
			0.8241	0.8212	0.8575	0.7494	0.7616	0.6755	0.5469	0.424		1	100
			0.7284	0.906	0.7997	0.8407	0.7575	0.6263	0.544	0.468		2	104.135
												2	107.353
												2	100.082
			Control	1	2	4	8	16	32	64		2	100.254
			0.873383	1.04135	0.926397	0.903612	0.911513	0.765872	0.623781	0.502757		2	94.0252
				1.07353	0.904643	0.978608	0.897086	0.791062	0.622407	0.480888		2	103.735
				1.00082	0.966242	0.984676	0.883232	0.812702	0.62069	0.501498		3	92.6397
				1.00254	1.09253	0.91781	0.831136	0.709883	0.622064	0.509513		3	90.4643
				0.940252	0.981814	0.858042	0.872011	0.773429	0.626186	0.485468		3	96.6242
				1.03735	0.915635	0.962578	0.867317	0.717096	0.622865	0.535847		3	109.253
												3	98.1814
		Group	1	2	3	4	5	6	7	8		3	91.5635
			Control	1ug	2ug	4ug	8ug	16ug	32ug	64ug		4	90.3612
		viability	100	104.135	92.6397	90.3612	91.1513	76.5872	62.3781	50.2757		4	97.8608
			100	107.353	90.4643	97.8608	89.7086	79.1062	62.2407	48.0888		4	98.4676
			100	100.082	96.6242	98.4676	88.3232	81.2702	62.069	50.1498		4	91.781
			100	100.254	109.253	91.781	83.1136	70.9883	62.2064	50.9513		4	85.8042
			100	94.0252	98.1814	85.8042	87.2011	77.3429	62.6186	48.5468		4	96.2578
			100	103.735	91.5635	96.2578	86.7317	71.7096	62.2865	53.5847		5	91.1513
												5	89.7086
												5	88.3232
												5	83.1136
												5	87.2011
												5	86.7317
												6	76.5872
												6	79.1062
												6	81.2702
												6	70.9883
												6	77.3429
												6	71.7096
												7	62.3781
												7	62.2407
												7	62.069
												7	62.2064
												7	62.6186
												7	62.2865
												8	50.2757
												8	48.0888
												8	50.1498
												8	50.9513
												8	48.5468
												8	53.5847

## Sheet: DSS+Caco-2
								unit：mg/mL
													1	100
A		0	10	20	30	40	50	60	70	80	90		1	100
B		0.4423	0.3509	0.3064	0.2868	0.2437	0.2231	0.203	0.1784	0.1628	0.1493		1	100
C		0.4434	0.354	0.3086	0.2627	0.2419	0.2219	0.2061	0.1595	0.1634	0.1554		1	100
D		0.4532	0.3511	0.3045	0.2686	0.2393	0.2213	0.2023	0.1709	0.1679	0.154		1	100
E		0.4489	0.3483	0.3042	0.2688	0.2387	0.2192	0.2044	0.1688	0.1693	0.1534		1	100
F		0.4417	0.3437	0.2985	0.2671	0.2337	0.2212	0.2007	0.1826	0.1706	0.1519		2	79.3353
G		0.4426	0.3369	0.3002	0.2758	0.2354	0.2179	0.2019	0.1958	0.1577	0.1504		2	79.8376
H													2	77.4713
													2	77.5897
		1	2	3	4	5	6	7	8	9	10		2	77.813
		0	10	20	30	40	50	60	70	80	90		2	76.1184
	viability	100	79.3353	69.2742	64.8429	55.0983	50.4409	45.8965	40.3346	36.8076	33.7554		3	69.2742
		100	79.8376	69.5986	59.2467	54.5557	50.0451	46.4817	35.972	36.8516	35.0474		3	69.5986
		100	77.4713	67.1889	59.2674	52.8023	48.8305	44.6381	37.7096	37.0477	33.9806		3	67.1889
		100	77.5897	67.7656	59.8797	53.1744	48.8305	45.5335	37.603	37.7144	34.1724		3	67.7656
		100	77.813	67.5798	60.4709	52.9092	50.0792	45.4381	41.3403	38.6235	34.3899		3	67.5798
		100	76.1184	67.8265	62.3136	53.1857	49.2318	45.6168	44.2386	35.6304	33.981		3	67.8265
													4	64.8429
													4	59.2467
													4	59.2674
													4	59.8797
													4	60.4709
													4	62.3136
													5	55.0983
													5	54.5557
													5	52.8023
													5	53.1744
													5	52.9092
													5	53.1857
													6	50.4409
													6	50.0451
													6	48.8305
													6	48.8305
													6	50.0792
													6	49.2318
													7	45.8965
													7	46.4817
													7	44.6381
													7	45.5335
													7	45.4381
													7	45.6168
													8	40.3346
													8	35.972
													8	37.7096
													8	37.603
													8	41.3403
													8	44.2386
													9	36.8076
													9	36.8516
													9	37.0477
													9	37.7144
													9	38.6235
													9	35.6304
													10	33.7554
													10	35.0474
													10	33.9806
													10	34.1724
													10	34.3899
													10	33.981

## Sheet: SIT+DSS
			8	16
	Control	DSS	L-dose	H-dose		1	100
	2.0342	0.8849	1.2781	1.7057		1	100
	1.8193	0.9662	1.3456	1.7616		1	100
	2.0102	0.8559	1.2143	1.7565		1	100
	1.9197	0.8691	1.2374	1.8406		1	100
	1.9345	0.6123	1.2834	1.776		1	100
	1.8868	0.5935	1.3378	1.7566		2	43.5011
						2	53.1083
	Control	DSS	L-dose	H-dose		2	42.5779
	100	43.5011	62.8306	83.8511		2	45.2727
	100	53.1083	73.9625	96.8285		2	31.6516
	100	42.5779	60.4069	87.3794		2	31.4554
	100	45.2727	64.458	95.8796		3	62.8306
	100	31.6516	66.3427	91.8067		3	73.9625
	100	31.4554	70.9031	93.0994		3	60.4069
						3	64.458
						3	66.3427
						3	70.9031
						4	83.8511
						4	96.8285
						4	87.3794
						4	95.8796
						4	91.8067
						4	93.0994
